# Supplementary material for: Spatial Transcriptomics Identifies Cellular and Molecular Characteristics of Scleroderma Skin Lesions: Pilot Study in Juvenile Scleroderma
Source: Int J Mol Sci. 2024 Aug 23;25(17):9182. doi: 10.3390/ijms25179182 (PMC11395166; doi:10.3390/ijms25179182)
Supplement: Supplementary file 1 [file ijms-25-09182-s001.zip]

Archive with 3 entries (3 files):
- Supplementary Figures.pdf
- Table_S1_immune_subtypes_marker.xlsx
- Table_S2_three_subtypes_fibroblast (1).xlsx
