# Supplementary material for: Spatial Transcriptomics Identifies Cellular and Molecular Characteristics of Scleroderma Skin Lesions: Pilot Study in Juvenile Scleroderma
Source: Int J Mol Sci. 2024 Aug 23;25(17):9182. doi: 10.3390/ijms25179182 (PMC11395166; doi:10.3390/ijms25179182)
Supplement: Supplementary file 1 [file ijms-25-09182-s001.zip › Table_S1_immune_subtypes_marker.xlsx]

## Sheet: immune_marker_sig
gene name	p_val	avg_log2FC	pct.1	pct.2	p_val_adj	cluster	gene
CD743	5.07369e-31	1.46695	1	0.985	9.17578e-27	Immune_interstitial	CD74
CTSZ3	1.08801e-30	1.79136	0.987	0.776	1.96767e-26	Immune_interstitial	CTSZ
C1QC3	1.88773e-30	1.82569	0.987	0.674	3.41396e-26	Immune_interstitial	C1QC
CYBB3	1.49606e-29	2.02613	0.947	0.489	2.70562e-25	Immune_interstitial	CYBB
CTSB3	1.74088e-29	1.57126	0.987	0.858	3.14838e-25	Immune_interstitial	CTSB
C1QB3	4.34408e-29	1.83855	0.961	0.586	7.85627e-25	Immune_interstitial	C1QB
IFI304	7.21631e-29	1.93868	0.961	0.598	1.30507e-24	Immune_interstitial	IFI30
MARCO4	9.76658e-29	1.87067	0.697	0.154	1.76629e-24	Immune_interstitial	MARCO
LYZ3	1.57375e-27	1.86881	1	0.782	2.84613e-23	Immune_interstitial	LYZ
FTH13	1.92879e-27	1.36619	1	0.937	3.48821e-23	Immune_interstitial	FTH1
LGALS12	6.25494e-27	1.53961	0.987	0.87	1.13121e-22	Immune_interstitial	LGALS1
SPI12	1.54696e-26	1.60266	0.987	0.704	2.79768e-22	Immune_interstitial	SPI1
TMSB4X2	2.90023e-26	1.00509	1	0.994	5.24507e-22	Immune_interstitial	TMSB4X
CD143	2.1578e-25	1.52471	0.947	0.598	3.90238e-21	Immune_interstitial	CD14
CST33	9.77735e-25	1.29864	1	0.979	1.76823e-20	Immune_interstitial	CST3
CTSS3	2.13368e-24	1.43112	0.947	0.659	3.85876e-20	Immune_interstitial	CTSS
MS4A6A3	2.46566e-24	1.63439	0.961	0.64	4.45915e-20	Immune_interstitial	MS4A6A
CRIP13	1.29592e-23	1.36855	0.987	0.858	2.34366e-19	Immune_interstitial	CRIP1
TIMP14	2.6352e-22	1.61298	0.961	0.743	4.76576e-18	Immune_interstitial	TIMP1
CXCL94	4.7723e-22	1.85487	0.829	0.326	8.6307e-18	Immune_interstitial	CXCL9
S100A103	7.53284e-22	1.37624	0.961	0.749	1.36231e-17	Immune_interstitial	S100A10
FN13	8.54856e-22	1.68613	0.987	0.819	1.54601e-17	Immune_interstitial	FN1
C1QA3	2.36517e-21	1.55387	0.921	0.698	4.27741e-17	Immune_interstitial	C1QA
S100A42	3.83203e-21	1.35117	0.961	0.943	6.93023e-17	Immune_interstitial	S100A4
S100A63	5.12258e-21	1.15187	1	0.985	9.26419e-17	Immune_interstitial	S100A6
TYMP4	8.20689e-21	1.15605	0.974	0.816	1.48422e-16	Immune_interstitial	TYMP
IRF13	1.91911e-20	1.62971	0.882	0.586	3.47071e-16	Immune_interstitial	IRF1
EMP32	1.81751e-19	1.3289	0.921	0.704	3.28696e-15	Immune_interstitial	EMP3
GBP13	2.05581e-19	1.41688	0.895	0.547	3.71793e-15	Immune_interstitial	GBP1
ADA22	2.40713e-19	1.44417	0.868	0.502	4.3533e-15	Immune_interstitial	ADA2
SERPINE13	3.10467e-19	1.84617	0.632	0.187	5.6148e-15	Immune_interstitial	SERPINE1
LILRB53	9.80457e-19	1.37596	0.789	0.366	1.77316e-14	Immune_interstitial	LILRB5
SH3BGRL34	6.25385e-18	1.06881	0.974	0.767	1.13101e-13	Immune_interstitial	SH3BGRL3
TNFAIP22	8.60448e-18	1.16941	0.961	0.746	1.55612e-13	Immune_interstitial	TNFAIP2
SOD22	1.69567e-17	1.26459	0.947	0.834	3.06661e-13	Immune_interstitial	SOD2
IL4I14	2.01671e-17	1.60977	0.711	0.299	3.64721e-13	Immune_interstitial	IL4I1
SCO24	2.19249e-17	1.16656	0.908	0.631	3.96512e-13	Immune_interstitial	SCO2
CXCL22	2.87703e-17	1.13973	0.539	0.139	5.20312e-13	Immune_interstitial	CXCL2
CD683	3.48759e-17	1.31562	0.908	0.592	6.30731e-13	Immune_interstitial	CD68
TYROBP4	4.24357e-17	1.24144	0.868	0.495	7.67449e-13	Immune_interstitial	TYROBP
LTA4H3	5.2837e-17	1.35433	0.829	0.502	9.55557e-13	Immune_interstitial	LTA4H
FTL2	9.62804e-17	1.01403	0.987	0.882	1.74123e-12	Immune_interstitial	FTL
THEMIS23	1.25311e-16	1.28414	0.776	0.42	2.26625e-12	Immune_interstitial	THEMIS2
CD1634	1.48227e-16	1.17046	0.921	0.637	2.68069e-12	Immune_interstitial	CD163
CXCL103	1.93338e-16	1.91958	0.763	0.311	3.49651e-12	Immune_interstitial	CXCL10
EMILIN22	4.64535e-16	1.32081	0.803	0.48	8.40112e-12	Immune_interstitial	EMILIN2
TMEM176B3	7.05634e-16	1.26318	0.789	0.408	1.27614e-11	Immune_interstitial	TMEM176B
TNS32	1.11345e-15	1.14005	0.803	0.508	2.01368e-11	Immune_interstitial	TNS3
UBD3	2.95321e-15	1.27928	0.539	0.157	5.34087e-11	Immune_interstitial	UBD
FGL23	4.08985e-15	1.22742	0.921	0.671	7.39649e-11	Immune_interstitial	FGL2
FOLR23	4.55824e-15	1.19305	0.803	0.423	8.24357e-11	Immune_interstitial	FOLR2
SDC33	6.77388e-15	1.16256	0.789	0.459	1.22506e-10	Immune_interstitial	SDC3
ALOX52	9.67755e-15	1.22653	0.803	0.465	1.75018e-10	Immune_interstitial	ALOX5
PSAP2	1.01513e-14	1.06307	0.908	0.816	1.83587e-10	Immune_interstitial	PSAP
GBP53	1.39945e-14	1.39884	0.803	0.468	2.53091e-10	Immune_interstitial	GBP5
CSF1R2	2.56976e-14	1.15982	0.882	0.589	4.64741e-10	Immune_interstitial	CSF1R
FCGR3A3	5.30053e-14	1.08489	0.553	0.175	9.58601e-10	Immune_interstitial	FCGR3A
FPR33	6.44308e-14	1.22501	0.776	0.456	1.16523e-09	Immune_interstitial	FPR3
S100A94	9.8228e-14	1.18113	0.671	0.308	1.77645e-09	Immune_interstitial	S100A9
VSIG44	1.01386e-13	1.32328	0.671	0.29	1.83356e-09	Immune_interstitial	VSIG4
MAFB3	1.09298e-13	1.1762	0.855	0.65	1.97665e-09	Immune_interstitial	MAFB
LAPTM52	1.2988e-13	1.04038	0.921	0.713	2.34888e-09	Immune_interstitial	LAPTM5
WARS2	1.42889e-13	1.07999	0.829	0.529	2.58414e-09	Immune_interstitial	WARS
MS4A73	1.49094e-13	1.29505	0.789	0.556	2.69636e-09	Immune_interstitial	MS4A7
FCER1G2	3.4263e-13	1.06222	0.829	0.565	6.19646e-09	Immune_interstitial	FCER1G
TFEC3	4.48103e-13	1.11348	0.605	0.242	8.10395e-09	Immune_interstitial	TFEC
LILRB23	6.28841e-13	1.18335	0.645	0.314	1.13726e-08	Immune_interstitial	LILRB2
IL10RA2	1.06749e-12	1.03363	0.763	0.459	1.93056e-08	Immune_interstitial	IL10RA
FGD23	1.60971e-12	1.01873	0.816	0.571	2.91116e-08	Immune_interstitial	FGD2
RGS13	2.6158e-12	1.08485	0.579	0.23	4.73067e-08	Immune_interstitial	RGS1
SERPINA14	5.22712e-12	1.24719	0.553	0.224	9.45325e-08	Immune_interstitial	SERPINA1
PLEKHO11	9.07379e-12	1.00194	0.816	0.604	1.64099e-07	Immune_interstitial	PLEKHO1
CALHM63	1.16899e-11	1.252	0.592	0.266	2.11412e-07	Immune_interstitial	CALHM6
PLEK2	1.76314e-11	1.07556	0.75	0.474	3.18864e-07	Immune_interstitial	PLEK
SLAMF82	2.50528e-11	1.19606	0.605	0.296	4.53079e-07	Immune_interstitial	SLAMF8
NPC22	3.74863e-11	1.05393	0.882	0.74	6.77939e-07	Immune_interstitial	NPC2
ALDH1A13	5.47689e-11	1.13617	0.632	0.323	9.90495e-07	Immune_interstitial	ALDH1A1
CIITA3	1.07168e-10	1.02501	0.855	0.704	1.93812e-06	Immune_interstitial	CIITA
ADGRE52	1.21444e-10	1.1835	0.724	0.498	2.19632e-06	Immune_interstitial	ADGRE5
PLTP3	1.74852e-10	1.02924	0.829	0.631	3.1622e-06	Immune_interstitial	PLTP
ARRB22	2.67519e-10	1.03107	0.789	0.559	4.83808e-06	Immune_interstitial	ARRB2
AIF13	3.18983e-10	1.11151	0.737	0.474	5.76881e-06	Immune_interstitial	AIF1
DOK23	3.31415e-10	1.03996	0.605	0.314	5.99363e-06	Immune_interstitial	DOK2
CCL133	3.75481e-09	1.02461	0.539	0.254	6.79057e-05	Immune_interstitial	CCL13
ITGB23	7.30029e-09	1.03787	0.75	0.517	0.000132026	Immune_interstitial	ITGB2
ME12	8.34046e-09	1.02678	0.605	0.353	0.000150837	Immune_interstitial	ME1
DMXL24	2.57889e-08	1.11252	0.632	0.414	0.000466392	Immune_interstitial	DMXL2
HAVCR24	8.14479e-08	1.05428	0.579	0.341	0.00147299	Immune_interstitial	HAVCR2
TFRC2	1.82626e-06	1.02734	0.632	0.474	0.0330279	Immune_interstitial	TFRC
COL6A6	1.78928e-26	1.81415	0.857	0.116	3.23591e-22	Immune_periadnexal/dermal	COL6A6
ALOX15	1.47621e-23	1.18307	0.714	0.071	2.66973e-19	Immune_periadnexal/dermal	ALOX15
DPT	6.99918e-13	1.20189	0.857	0.272	1.2658e-08	Immune_periadnexal/dermal	DPT
FCER1A	1.46445e-12	1.32282	0.929	0.314	2.64846e-08	Immune_periadnexal/dermal	FCER1A
CCL18	1.48854e-12	1.3303	0.893	0.303	2.69202e-08	Immune_periadnexal/dermal	CCL18
MT-CO3	2.82064e-12	1.01373	1	0.974	5.10113e-08	Immune_periadnexal/dermal	MT-CO3
POSTN	9.07696e-11	1.23518	0.929	0.414	1.64157e-06	Immune_periadnexal/dermal	POSTN
PTGDS	8.62989e-10	1.31351	0.929	0.731	1.56072e-05	Immune_periadnexal/dermal	PTGDS
C3	1.58031e-09	1.31749	0.964	0.675	2.85799e-05	Immune_periadnexal/dermal	C3
SFRP2	3.51053e-09	1.23688	0.929	0.43	6.34879e-05	Immune_periadnexal/dermal	SFRP2
CPVL	6.50758e-08	1.03361	0.893	0.557	0.0011769	Immune_periadnexal/dermal	CPVL
CXCL12	1.49692e-06	1.1028	0.964	0.879	0.0270719	Immune_periadnexal/dermal	CXCL12
DCD3	6.30552e-26	4.23177	0.903	0.304	1.14035e-21	Immune_periadnexal/subcutaneous	DCD
MS4A13	6.65671e-25	1.97569	0.661	0.13	1.20387e-20	Immune_periadnexal/subcutaneous	MS4A1
CMPK23	1.18559e-22	1.63199	0.919	0.377	2.14415e-18	Immune_periadnexal/subcutaneous	CMPK2
IGHG33	1.69983e-21	1.93134	0.726	0.174	3.07414e-17	Immune_periadnexal/subcutaneous	IGHG3
HERC63	9.19327e-21	1.47575	0.839	0.293	1.6626e-16	Immune_periadnexal/subcutaneous	HERC6
MX13	1.12897e-19	1.63872	0.952	0.577	2.04175e-15	Immune_periadnexal/subcutaneous	MX1
LY6E3	1.40539e-19	1.25155	0.984	0.794	2.54165e-15	Immune_periadnexal/subcutaneous	LY6E
IFI44L3	3.24728e-19	1.77221	0.919	0.606	5.8727e-15	Immune_periadnexal/subcutaneous	IFI44L
OAS23	4.49049e-19	1.45268	0.903	0.464	8.12104e-15	Immune_periadnexal/subcutaneous	OAS2
PIP1	7.86758e-19	1.82315	0.387	0.041	1.42285e-14	Immune_periadnexal/subcutaneous	PIP
STAC23	9.2172e-19	1.68202	0.484	0.075	1.66693e-14	Immune_periadnexal/subcutaneous	STAC2
IFIT12	1.46138e-18	1.29341	0.871	0.328	2.64291e-14	Immune_periadnexal/subcutaneous	IFIT1
CD79A3	1.65164e-18	1.30301	0.645	0.162	2.98699e-14	Immune_periadnexal/subcutaneous	CD79A
AQP52	2.29015e-18	1.76492	0.532	0.104	4.14173e-14	Immune_periadnexal/subcutaneous	AQP5
RSAD22	5.06235e-18	1.30074	0.855	0.313	9.15527e-14	Immune_periadnexal/subcutaneous	RSAD2
ISG153	9.3411e-18	1.64222	0.871	0.484	1.68934e-13	Immune_periadnexal/subcutaneous	ISG15
USP182	1.19478e-17	1.10656	0.806	0.267	2.16076e-13	Immune_periadnexal/subcutaneous	USP18
IFIT33	1.3032e-17	1.46194	0.887	0.51	2.35684e-13	Immune_periadnexal/subcutaneous	IFIT3
SOX92	2.43223e-17	1.32271	0.629	0.171	4.39868e-13	Immune_periadnexal/subcutaneous	SOX9
IFI63	3.00257e-17	1.68718	0.935	0.699	5.43015e-13	Immune_periadnexal/subcutaneous	IFI6
OAS33	4.56932e-17	1.2917	0.903	0.493	8.26361e-13	Immune_periadnexal/subcutaneous	OAS3
DDX582	9.50326e-17	1.2191	0.871	0.452	1.71866e-12	Immune_periadnexal/subcutaneous	DDX58
IFIT22	1.45412e-16	1.17935	0.903	0.391	2.62977e-12	Immune_periadnexal/subcutaneous	IFIT2
SCGB2A23	2.0777e-16	1.83455	0.516	0.113	3.75753e-12	Immune_periadnexal/subcutaneous	SCGB2A2
ZG16B2	3.66776e-16	1.07494	0.452	0.081	6.63315e-12	Immune_periadnexal/subcutaneous	ZG16B
DDX60L2	3.68457e-16	1.30279	0.887	0.516	6.66355e-12	Immune_periadnexal/subcutaneous	DDX60L
FCMR1	4.1063e-16	1.15126	0.597	0.162	7.42624e-12	Immune_periadnexal/subcutaneous	FCMR
ISG203	4.26387e-16	1.38388	0.823	0.409	7.71121e-12	Immune_periadnexal/subcutaneous	ISG20
EIF2AK21	7.97234e-16	1.08557	0.903	0.528	1.4418e-11	Immune_periadnexal/subcutaneous	EIF2AK2
KRT73	9.79995e-16	1.37882	0.452	0.084	1.77232e-11	Immune_periadnexal/subcutaneous	KRT7
MUCL13	1.28566e-15	3.34243	0.694	0.258	2.32512e-11	Immune_periadnexal/subcutaneous	MUCL1
TRIM223	2.84403e-15	1.22818	0.935	0.751	5.14343e-11	Immune_periadnexal/subcutaneous	TRIM22
IFI442	2.92774e-15	1.41083	0.935	0.684	5.29482e-11	Immune_periadnexal/subcutaneous	IFI44
ADAR2	3.29339e-15	1.04451	0.952	0.757	5.95609e-11	Immune_periadnexal/subcutaneous	ADAR
OAS13	6.61421e-15	1.13739	0.919	0.522	1.19618e-10	Immune_periadnexal/subcutaneous	OAS1
IGHA13	1.17888e-14	1.3643	0.855	0.38	2.13201e-10	Immune_periadnexal/subcutaneous	IGHA1
MX22	2.52017e-14	1.17511	0.839	0.496	4.55773e-10	Immune_periadnexal/subcutaneous	MX2
XAF13	3.13078e-14	1.14801	0.871	0.557	5.66202e-10	Immune_periadnexal/subcutaneous	XAF1
SAMD9L3	8.09125e-14	1.1121	0.855	0.496	1.4633e-09	Immune_periadnexal/subcutaneous	SAMD9L
IFIH13	8.41581e-14	1.11225	0.855	0.429	1.522e-09	Immune_periadnexal/subcutaneous	IFIH1
SPP11	8.61336e-14	1.08374	0.387	0.064	1.55773e-09	Immune_periadnexal/subcutaneous	SPP1
PARP143	1.94819e-13	1.11063	0.919	0.745	3.52331e-09	Immune_periadnexal/subcutaneous	PARP14
HERC52	2.10115e-13	1.01739	0.79	0.348	3.79992e-09	Immune_periadnexal/subcutaneous	HERC5
IRF72	7.88281e-13	1.0594	0.855	0.539	1.42561e-08	Immune_periadnexal/subcutaneous	IRF7
ATP1B11	1.18015e-12	1.42893	0.71	0.313	2.1343e-08	Immune_periadnexal/subcutaneous	ATP1B1
IGHM2	2.22206e-12	1.41064	0.839	0.472	4.0186e-08	Immune_periadnexal/subcutaneous	IGHM
SFRP11	2.67868e-12	1.5212	0.597	0.209	4.84439e-08	Immune_periadnexal/subcutaneous	SFRP1
SELL2	3.10413e-12	1.20736	0.694	0.299	5.61382e-08	Immune_periadnexal/subcutaneous	SELL
SLC12A22	6.61526e-12	2.1232	0.629	0.278	1.19637e-07	Immune_periadnexal/subcutaneous	SLC12A2
DDX603	7.71665e-12	1.06023	0.726	0.357	1.39556e-07	Immune_periadnexal/subcutaneous	DDX60
PYGB2	1.36575e-11	1.02052	0.823	0.47	2.46996e-07	Immune_periadnexal/subcutaneous	PYGB
KRT193	2.48471e-11	1.15754	0.403	0.099	4.49359e-07	Immune_periadnexal/subcutaneous	KRT19
ATP2A31	3.98147e-11	1.0081	0.726	0.359	7.2005e-07	Immune_periadnexal/subcutaneous	ATP2A3
GABRP2	8.68728e-10	1.51463	0.403	0.11	1.57109e-05	Immune_periadnexal/subcutaneous	GABRP
AZGP12	5.34658e-09	1.10427	0.645	0.275	9.6693e-05	Immune_periadnexal/subcutaneous	AZGP1
ACTG21	6.15485e-08	1.09552	0.387	0.116	0.0011131	Immune_periadnexal/subcutaneous	ACTG2
KRT22	1.21503e-29	3.78542	0.739	0.296	2.19738e-25	Immune_perivascular	KRT2
FLG3	7.5002e-28	3.53712	0.806	0.48	1.35641e-23	Immune_perivascular	FLG
KRT102	3.24554e-27	3.50884	0.825	0.5	5.86956e-23	Immune_perivascular	KRT10
KRT12	4.21093e-26	3.66714	0.72	0.321	7.61546e-22	Immune_perivascular	KRT1
KRTDAP2	1.00338e-23	2.58754	0.645	0.214	1.81462e-19	Immune_perivascular	KRTDAP
LOR2	7.67501e-20	2.36532	0.592	0.224	1.38803e-15	Immune_perivascular	LOR
FLG22	9.78845e-19	2.00724	0.536	0.163	1.77024e-14	Immune_perivascular	FLG2
DMKN2	2.37355e-18	2.38669	0.64	0.316	4.29257e-14	Immune_perivascular	DMKN
SBSN2	8.85036e-18	2.0442	0.573	0.23	1.60059e-13	Immune_perivascular	SBSN
LCE1C2	5.91093e-17	1.42432	0.45	0.107	1.06899e-12	Immune_perivascular	LCE1C
DSP2	1.49854e-15	2.01114	0.744	0.5	2.7101e-11	Immune_perivascular	DSP
KRT52	4.85803e-14	2.07008	0.796	0.607	8.78575e-10	Immune_perivascular	KRT5
PERP2	6.07327e-14	1.73567	0.706	0.474	1.09835e-09	Immune_perivascular	PERP
DSG12	1.51122e-12	1.60111	0.498	0.224	2.73304e-08	Immune_perivascular	DSG1
C1orf682	2.04823e-12	1.02662	0.336	0.066	3.70422e-08	Immune_perivascular	C1orf68
DSC12	2.37565e-12	1.37362	0.374	0.102	4.29636e-08	Immune_perivascular	DSC1
FBLN11	5.0399e-12	1.20017	0.749	0.531	9.11465e-08	Immune_perivascular	FBLN1
KRT142	6.08518e-12	1.83715	0.806	0.617	1.1005e-07	Immune_perivascular	KRT14
SLURP12	8.86834e-12	1.0707	0.308	0.056	1.60384e-07	Immune_perivascular	SLURP1
ASPRV12	2.53644e-11	1.23413	0.507	0.235	4.58716e-07	Immune_perivascular	ASPRV1
FGFR32	9.79262e-11	1.32784	0.412	0.168	1.771e-06	Immune_perivascular	FGFR3
SFN2	8.31232e-10	1.49845	0.54	0.342	1.50328e-05	Immune_perivascular	SFN
HOPX2	9.92558e-09	1.29222	0.502	0.332	0.000179504	Immune_perivascular	HOPX
CDHR12	1.40063e-08	1.12437	0.294	0.092	0.000253305	Immune_perivascular	CDHR1
LY6D1	1.40589e-08	1.35128	0.436	0.245	0.000254256	Immune_perivascular	LY6D
JUP1	2.12504e-08	1.13786	0.668	0.561	0.000384314	Immune_perivascular	JUP
PKP12	2.74347e-08	1.46222	0.507	0.316	0.000496156	Immune_perivascular	PKP1
TRIM291	2.74459e-08	1.24383	0.635	0.474	0.000496358	Immune_perivascular	TRIM29
APCDD12	4.20834e-08	1.2191	0.573	0.372	0.000761078	Immune_perivascular	APCDD1
DSC31	4.10916e-07	1.11197	0.526	0.357	0.00743142	Immune_perivascular	DSC3
SYT82	6.26446e-07	1.02014	0.275	0.102	0.0113293	Immune_perivascular	SYT8
COL7A11	1.29359e-06	1.14232	0.445	0.276	0.0233946	Immune_perivascular	COL7A1
AQP32	2.11057e-06	1.16558	0.502	0.362	0.0381697	Immune_perivascular	AQP3
2024-06-01	2.87209e-09	1.24612	0.933	0.602	5.19418e-05	Immune_perivascular/perineural	JUN
IGHA11	5.91052e-09	2.28648	0.867	0.419	0.000106892	Immune_perivascular/perineural	IGHA1
