# Supplementary material for: Spatial Transcriptomics Identifies Cellular and Molecular Characteristics of Scleroderma Skin Lesions: Pilot Study in Juvenile Scleroderma
Source: Int J Mol Sci. 2024 Aug 23;25(17):9182. doi: 10.3390/ijms25179182 (PMC11395166; doi:10.3390/ijms25179182)
Supplement: Supplementary file 1 [file ijms-25-09182-s001.zip › Table_S2_three_subtypes_fibroblast (1).xlsx]

## Sheet: Sheet1
Subtype of fibroblasts	Marker genes
Proinflammatory fibroblasts	COL1A1, CCL19, APOE, CXCL12, IGFBP7, RBP7
Myofibroblast-like	COL1A1, SFRP4, PRSS23, PRG4, SULF1
Proliferative fibroblasts	COL1A1, CXADR, EHF, IRF6, GATA3, LAD1
